# Supplementary material for: Effect of Fructooligosaccharides Supplementation on the Gut Microbiota in Human: A Systematic Review and Meta-Analysis
Source: Nutrients. 2022 Aug 12;14(16):3298. doi: 10.3390/nu14163298 (PMC9413759; doi:10.3390/nu14163298)
Supplement: Supplementary file 1 [file nutrients-14-03298-s001.zip]

Archive with 1 entries (1 files):
- nutrients-1810319-supplementary.pdf
